# Supplementary material for: Synthesis and Characterization of a Multi-Walled Carbon Nanotube–Ionic Liquid/Polyaniline Adsorbent for a Solvent-Free In-Needle Microextraction Method
Source: Molecules. 2023 Apr 17;28(8):3517. doi: 10.3390/molecules28083517 (PMC10142705; doi:10.3390/molecules28083517)
Supplement: Supplementary file 1 [file molecules-28-03517-s001.zip]

Archive with 1 entries (1 files):
- molecules-2193073-supplementary.pdf
